# Supplementary material for: Iota-Carrageenan/Chitosan Nanoparticles via Coacervation: Achieving Stability for Tiny Particles
Source: Nanomaterials (Basel). 2025 Jan 22;15(3):161. doi: 10.3390/nano15030161 (PMC11819667; doi:10.3390/nano15030161)
Supplement: Supplementary file 1 [file nanomaterials-15-00161-s001.zip]

Archive with 1 entries (1 files):
- nanomaterials-3390529-supplementary.pdf
